# Supplementary material for: Aglycosylated extracellular loop of inwardly rectifying potassium channel 4.1 (KCNJ10) provides a target for autoimmune neuroinflammation
Source: Brain Commun. 2023 Feb 22;5(2):fcad044. doi: 10.1093/braincomms/fcad044 (PMC9994600; doi:10.1093/braincomms/fcad044)
Supplement: fcad044_Supplementary_Data [file fcad044_supplementary_data.zip]

Archive with 2 entries (2 files):
- Supplementary_Material2.pdf
- Supplementary_data_files.pdf
